# Supplementary material for: Dual-Functional AgNPs/Magnetic Coal Fly Ash Composite for Wastewater Disinfection and Azo Dye Removal
Source: Molecules. 2025 Jul 28;30(15):3155. doi: 10.3390/molecules30153155 (PMC12348525; doi:10.3390/molecules30153155)
Supplement: Supplementary file 1 [file molecules-30-03155-s001.zip]

Archive with 1 entries (1 files):
- molecules-3768736-supplementary.pdf
